# Supplementary material for: Influence of Hydrogen and Ethanol Addition in Methanogen-Free Mixed Culture Syngas Fermentations in Trickle Bed Reactors
Source: Molecules. 2024 Nov 29;29(23):5653. doi: 10.3390/molecules29235653 (PMC11643839; doi:10.3390/molecules29235653)
Supplement: Supplementary file 1 [file molecules-29-05653-s001.zip]

Archive with 1 entries (1 files):
- molecules-3298252-supplementary.pdf
